# Supplementary material for: Fifty years of progress for beef cattle production in the United States
Source: J Anim Sci. 2026 Jun 3;104:skag169. doi: 10.1093/jas/skag169 (PMC13326747; doi:10.1093/jas/skag169)
Supplement: skag169_Supplementary_Data [file skag169_supplementary_data.zip]

Archive with 3 entries (3 files):
- Table S3 Operation descriptions.xlsx
- Table S1 Crop yields.xlsx
- Table S2 Cattle data.xlsx
