# Supplementary material for: Fifty years of progress for beef cattle production in the United States
Source: J Anim Sci. 2026 Jun 3;104:skag169. doi: 10.1093/jas/skag169 (PMC13326747; doi:10.1093/jas/skag169)
Supplement: skag169_Supplementary_Data [file skag169_supplementary_data.zip › Table S3 Operation descriptions.xlsx]

## Sheet: 2022
Table S3. Brief description of the operations simulated to represent beef cattle production of the United States in 2022.
Characteristics	Units	MO-CC	IA-CC	FL-CC	KY-CC	ND-CC	MT-CC	TX-CC	CO-CC	AR-CCS	TN-CCS	MO-CCS	SD-CCS	TX-CCS	CA-CCS	PA-CCF	MN-CCF	SD-CCF	ID-CCF	AR-S	IN-BG	OK-S	CO-BY	IA-FY	MN-FY	NE-FY	TX-FY	WA-FY	CO-FY	PA-Hol-FY	MI-Hol-FY	ID -Hol-FY	CA-Hol-FY	NY-dairy	WI-dairy	ID-dairy	CA-dairy
Cows		900	300	3000	15	35	580	350	200	150	45	170	700	100	250	40	80	60	400	0	0	0	0	0	0	0	0	0	0	0	0	0	0	1000	500	3450	6000
Bulls		38	14	138	1	2	30	18	9	8	2	8	32	5	11	2	4	3	20	0	0	0	0	0	0	0	0	0	0	0	0	0	0	0	0	0	0
Replacement cattle		140	47	471	2	5	91	55	31	24	7	27	110	16	39	6	13	9	63	0	0	0	0	0	0	0	0	0	0	0	0	0	0	820	427	3450	4900
Stockers/background		0	0	0	0	0	0	0	0	103	31	116	481	68	172	28	55	41	275	400	1500	2000	200	0	0	0	0	0	0	510	715	15100	90000	0	0	0	0
Finish cattle		0	0	0	0	0	0	0	0	0	0	0	0	0	0	28	55	41	271	0	0	0	0	10000	2500	50000	180000	100000	200000	500	700	15000	88000	0	0	0	0
Replacement rate	%	13	13	13	13	13	13	13	13	13	13	13	13	13	13	13	13	13	13															38	38	38	38
Mature cow weight	kg	587	594	594	594	594	594	594	594	594	594	594	594	594	594	594	594	594	594															750	750	750	700
Finish weight	kg															624	624	624	624					625	625	625	625	625	625	584	543	595	595
Land area	ha	1200	300	7000	19	178	6858	1800	2000	270	60	270	6780	1850	2650	42	139	173	4046	450	100	2650	5	1230	370	4435	1400	560	850	100	160	470	50	890	360	404	750
Pasture	ha	1030	260	7000	16	170	100	0	45	246	40	165	0	0	30	35	120	160	0	400	0	2500	0	0	0	0	0	0	0	0	0	0	0	0	0	0	0
Rangeland	ha	0	0	0	0	0	6743	1800	1900	0	0	0	6700	1850	2523	0	0	0	3882	0	0	0	0	0	0	0	0	0	0	0	0	0	0	0	0	0	0
Pasture or range yield	t DM/ha	5.68	6.72	5.59	5.25	2.57	1.01	4.93	2.65	5.98	4.94	5.46	3.35	1.41	1.75	7.8	4.9	3.23	2.51	6.04		4.1
Corn stover	ha	0	120	0	0	0	0	0	0	0	0	0	0	0	0	12	10	9	30	0	0	0	0	0	0	0	0	0	0	0	0	0	0	0	0	0	0
Grass/rangeland	ha	1200	300	7000	16	170	6800	1800	2000	270	50	230	6700	1850	2550	35	120	160	4000	400	0	2500	0	0	0	0	0	0	0	0	0	0	0	90	0	0	0
Stand life	years	100	100	100	8	100	100	100	100	100	10	10	100	100	100	20	10	100	100	100		100												20
Cool season grass	%	90	90	0	85	0	98	0	0	40	95	90	0	0	0	90	90	85	98	40		0												100
Warm season grass	%	0	0	95	0	95	0	100	100	55		0	98	100	100	0	0	0	0	55		100												0
Legume content	%	10	10	5	15	5	2		0	5	5	10	2	0	0	10	10	15	2	5		0												0
N fertilizer	kg/ha	30	30	0	30	0	0	0	3	0	35	0	0	0	0	57	50	0	6.7	0		0												60
Lime	t/ha/yr	0	0	0	0.18	0	0	0	0	0.18	0.18	0	0	0	0	0.5	0	0	0	0.18		0												1
Irrigation	cm	0	0	0	0	0	50	0	50	0	0	0	0	0	50	0	0	0	50	0		0												0
Alfalfa	ha	0	0	0	3	8	58	0	0	0	10	0	80	0	0	0	0	0	0	0	60	0	0	130	40	0	0	0	300	0	25	0	0	300	120	121	0
Lime	t/ha/yr				0.9	0	0				2		0								1.3			0	1.3				0		0.7			2	2	0
Irrigation	cm				0	0	60				0		0								0			0	0				60		0			0	0	64
Corn	ha	0	0	0	0	0	0	0	0	0	0	0	0	0	0	7	19	13	46	0	40	0	0	1100	320	4435	1300	500	500	70	120	450	0	500	200	283	750
N fertilizer	kg/ha															150	50	70	60		70			80	40	160	130	180	50	120	50	100		70	70	168	100
Lime	t/ha/yr															0.6	0	0	0		0.7			0	0.7	0	0	0	0	0.6	0	0		1	0	0	0
Irrigation	cm															0	0	0	50		0			0	0	50	50	40	40	0	0	0		0	0	50	80
Small grain	ha	0	0	0	0	0	0	0	0	0	0	40	0	0	100	0	0	0	0	50	0	150	0	0	0	0	0	0	0	0	0	0	0	0	80	0	750
N fertilizer	kg/ha											50			50					50		60													45		0
Lime	t/ha/yr											0			1.8					0		0													0		0
Irrigation	cm											0			0					0		0								0	0	50			0		30
Housing facility		None	None	None	None	None	None	None	None	None	None	None	None	None	None	Barn	Barn	Dry lot	Dry lot	None	Slat floor barn	None	Feedlot	Feedlot	Slat floor barn	Feedlot	Feedlot	Feedlot	Feedlot	Feedlot	Slat floor barn	Feedlot	Feedlot	Freestall	Free stall	Freestall/lot	Freestall
Manure handling		None	None	None	None	None	None	None	None	None	None	None	None	None	None	Bedded pack	Bedded pack	Lot/Stack	Lot/stack	None	Slurry	None	Stack	Lot/stack/retention pond	Slurry	Lot/stack/retention pond	Lot/stack/retention pond	Lot/stack/retention pond	Lot/stack/retention pond	Lot/stack	Slurry	Stack/retention pond	Stack/retention pond	Liquid-slurry	Slurry	Slurry/stack	Liquid-slurry
Imported manure	t poultry	0	0	0	0	0	0	0	0	800	0	0	0	0	0	0	0	0	0	1000	0	0	0	0	0	0	0	0	0	0	0	0	0	0	0	0	0
Exported manure	% of total	0	0	0	0	0	0	0	0	0	0	0	0	0	0	0	0	0	0	0	0	0	100	0	0	80	75	77	90	0	0	70	100	12	0	85	35
Tillage method		None	None	None	Reduced	No-till	None	None	None	None	Full	No-till	No-till	None	Full	No-till	Full	No-till	Full	None	Reduced	None	None	Reduced	Reduced	No-till	Full	Full	Full	No-till	Full	Full	None	Reduced	Full	Reduced	Full
Soil characteristics
Available water	mm	270	289	102	274	230	150	150	245	203	95	270	100	260	180	210	260	250	90	203	240	150	120	289	260	190	160	200	180	210	208	180	260	114	270	200	172
Bulk density	g/cm3	1.35	1.31	1.59	1.48	1.4	1.48	1.3	1.3	1.33	1.47	1.35	1.18	1.7	1.41	1.44	1.41	1.3	1.4	1.33	1.3	1.1	1.35	1.31	1.41	1.5	1.25	1.35	1.42	1.3	1.45	1.42	1.5	1.35	1.34	1.3	1.47
Silt	%	67	70	3	57.5	40	36	30	31	17	53	67	35	25	35	54	37	39	46	17	61	50	38	70	37	25	60	65	57	33	40	57	25	55	68	71	38
Clay	%	28	27	3	33.7	25	26	35	38	28	26	28	45	25	28	30	26	23	9	28	31	40	27	27	26	15	20	28	20	34	25	20	15	12	22	15	29
Sand	%	5	3	94	8.7	35	38	35	31	55	21	5	20	50	37	15	37	38	45	55	8	10	35	3	37	60	20	7	23	33	35	23	60	33	10	14	33
pH		6.5	7	5.1	5.8	6.5	6.5	7	8.2	5	4.3	6.5	6.5	7	6.5	6.3	6.5	6.5	6	5	6	7	6.5	7	6.5	6	7	6.5	6.5	6.5	6.5	6.5	6.5	5.5	6.5	8	7.8

## Sheet: 1972
Table S3. Brief description of the operations simulated to represent beef cattle production of the United States in 1972.
Characteristics	Units	MO-CC	IA-CC	FL-CC	KY-CC	ND-CC	MT-CC	TX-CC	CO-CC	AR-CCS	TN-CCS	MO-CCS	SD-CCS	TX-CCS	CA-CCS	PA-CCF	MN-CCF	SD-CCF	ID-CCF	AR-S	IN-BG	OK-S	CO-S	IA-FY	MN-FY	NE-FY	KS-FY	WA-FY	TX-FY	NY-dairy	WI-dairy	ID-dairy	CA-dairy
Cows		450	180	900	15	30	450	300	90	80	40	84	600	62	190	30	47	40	190	0	0	0	0	0	0	0	0	0	0	80	60	150	600
Bulls		19	8	38	1	2	23	15	4	4	2	4	32	3	11	2	2	3	10	0	0	0	0	0	0	0	0	0	0	0	0	0	0
Replacement heifers		61	24	122	2	4	62	41	12	11	6	11	82	8	26	4	6	6	26	0	0	0	0	0	0	0	0	0	0	50	39	90	330
Stockers/background		0	0	0	0	0	0	0	0	57	28	60	424	44	134	21	33	28	134	320	500	1000	100	0	0	0	0	0	0	0	0	0	0
Finish cattle		0	0	0	0	0	0	0	0	0	0	0	0	0	0	21	33	28	132	0	0	0	0	2500	600	12000	45000	25000	35000	0	0	0	0
Replacement rate	%	11	11	11	11	11	11	11	11	11	11	11	11	11	11	11	11	11	11											28	28	26	27
Mature cow weight	kg	434	434	434	434	434	434	434	434	434	434	434	434	434	434	434	434	434	434											690	690	690	690
Finish weight	kg															460	460	460	460					460	500	460	460	460	460
Land area	ha	450	130	1550	22	120	3900	1400	700	120	62	90	4562	900	1600	42	88	137	1922	280	48	1150	300	580	140	1530	550	350	630	80	69	127	210
Pasture	ha	375	110	1550	22	120	53	0	25	120	50	64	0	0	0	31	64	115	0	280	0	1100	0	0	0	0	0	0	0	10	12	0	0
Rangeland	ha	0	0	0	0	0	3847	1400	675	0	0	0	4500	900	1500	0	0	0	1922	0	0	0	300	0	0	0	0	0	0	0	0	0	0
Pasture or range yield	t DM/ha	5.68	6.72	5.59	5.25	2.57	1.01	4.93	2.65	5.98	4.94	5.46	3.35	1.41	1.75	7.8	4.9	3.23	2.51	6.04	0	4.1
Corn stover	ha	0	50	0	0	0	0	0	0	0	0	0	0	0	0	5	8	7	12	0	0	0	0	0	0	0	0	0	0	0	0	0	0
Grass/rangeland	ha	450	130	1550	22	120	3900	1400	700	120	50	90	4500	900	1500	31	80	130	1900	280	0	1100	300	0	0	0	0	0	0	30	25	0	50
Stand life	years	100	100	100	8	100	100	100	100	100	10	20	100	100	100	100	20	100	100	100		100	100								8		8
Cool season grass	%	90	90	0	95	0	98	0	0	40	95	90	0	0	0	90	90	85	98	40		0	0								100		50
Warm season grass	%	0	0	95	0	95	0	100	100	55	0	0	98	100	100	0	0	0	0	55		100	100								0		50
Legume content	%	10	10	5	5	5	2	0	0	5	5	10	2	0	0	10	10	15	2	5		0	0								0		0
N fertilizer	kg/ha	30	50	0	40	0	0	0	0	35	35	30	0	0	0	57	50	0	70	0		0	40								80		80
Lime	t/ha/yr	0	0	0	2	0	0	0	0	0.2	0.2	0	0	0	0	0.5	0	0	0	0.18		0	0								0		0
Irrigation	cm	0	0	0	0	0	80	0	80	0	0	0	0	0	50	0	0	0	80	0		0	0								0		130
Alfalfa	ha	0	0	0	0	0	51	0	0	0	12	0	62	0	0	0	0	0	0	0	23	0	0	50	10	0	0	0	0	23	15	55	75
Lime	t/ha/yr						0				2		0								1.3			0	1.3					1	1	0	0
Irrigation	cm						80				0		0								0			0	0					0	0	50	150
Corn	ha	0	0	0	0	0	0	0	0	0	0	0	0	0	0	11	8	7	22	0	25	0	0	530	120	1500	500	340	300	17	29	52	80
N fertilizer	kg/ha															120	50	50	80		50			64	40	140	80	100	100	80	80	60	150
Lime	t/ha/yr															0.6	0	0	0		0.7			0	0.7	0	0	0	0	0.75	0	0	0
Irrigation	cm															0	0	0	50		0			0	0	18	35	35	40	0	0	70	100
Small grain	ha	0	0	0	0	0	0	0	0	0	0	20	0	0	100	0	0	0	0	0	0	50	0	0	0	0	0	0	300	10	0	20	80
N fertilizer	kg/ha											50			50							50							0	50		30	50
Lime	t/ha/yr											0			1.8							0							0	0		0	0
Irrigation	cm											0			10							0							0	0		50	50
Housing facility		None	None	None	None	None	None	None	None	None	None	None	None	None	None	Bedded pack	Bedded pack	Lot	Lot	None	Bedded pack	None	None	Lot	Lot	Lot	Lot	Lot	Lot	Free stall	Tie stall	Lot	Lot
Manure handling		None	None	None	None	None	None	None	None	None	None	None	None	None	None	Solid	Solid	Dry	Dry	None	Solid	None	None	Dry	Dry	Dry	Dry	Dry	Dry	Daily	Daily	Stack	Stack
Imported manure	t poultry	0	0	0	0	0	0	0	0	336	0	0	0	0	0	0	0	0	0	2000	0	0	0	0	0	0	0	0	0	0	0	0	0
Exported manure	% of total	0	0	0	0	0	0	0	0	0	0	0	0	0	0	0	0	0	0	0	0	0	0	0	0	80	0	50	0	20	30	0	10
Tillage method		None	None	None	Full	None	Full	None	None	None	Full	Full	Full	None	Reduced	Full	Reduced	Full	Full	None	Reduced	Full	None	Reduced	Full	Full	Full	Full	Full	Full	Full	Full	Full
Soil characteristics
Available water	mm	270	289	102	274	252	150	150	245	203	95	270	100	260	180	210	260	250	90	203	240	150	120	289	260	190	160	200	190	174	156	88	113
Bulk density	g/cm3	1.35	1.31	1.59	1.48	1.28	1.48	1.3	1.3	1.33	1.47	1.35	1.18	1.7	1.41	1.44	1.41	1.3	1.4	1.33	1.3	1.1	1.35	1.31	1.41	1.5	1.25	1.35	1.7	1.35	1.45	1.3	1.4
Silt	%	67	70	3	58	37	36	30	31	17	53	67	35	25	35	55	37	39	46	17	61	50	38	70	37	25	60	65	20	67	71	60	31
Clay	%	28	27	3	34	22	26	35	38	28	26	28	45	25	28	30	26	23	9	28	31	40	27	27	26	15	20	28	30	22	15	13	37
Sand	%	5	3	94	9	41	38	35	31	55	21	5	20	50	37	15	37	38	45	55	8	10	35	3	37	60	20	7	50	11	14	27	32
pH		6.5	7	5.1	5.8	7	6.5	7	8.2	5	4.3	6.5	6.5	7	6.5	6.3	6.5	6.5	6	5	7	7	6.5	7	6.5	6	7	6.5	7	6.2	6.2	7.9	7.6
