# Supplementary material for: Fifty years of progress for beef cattle production in the United States
Source: J Anim Sci. 2026 Jun 3;104:skag169. doi: 10.1093/jas/skag169 (PMC13326747; doi:10.1093/jas/skag169)
Supplement: skag169_Supplementary_Data [file skag169_supplementary_data.zip › Table S1 Crop yields.xlsx]

## Sheet: Sheet1
Table S1. Average annual crop yields for the United States from 1970 to 2024 obtained from USDA-NASS (2025)
	Corn Grain		Corn silage		Grass hay		Alfalfa hay		Haylage		Hay & haylage		Wheat		Sorghum grain		Sorghum silage		Soybean
Year	bu/acre	t DM/ha	ton/acre	t DM/ha	ton/acre	t DM/ha	ton/acre	t DM/ha	ton/acre	t DM/ha	ton DM/acre	t DM/ha	bu/acre	t DM/ha	bu/acre	t DM/ha	ton/acre	t DM/ha	bu/acre	t DM/ha
2024	179.3	9.57436	20.2	15.8485	2.09	4.68507	3.41	7.64406	7.72	11.2292	2.86	6.40008	51.2	2.97754	61.3	3.31184	13.3	10.4349	50.7	2.96894
2023	177.3	9.46757	20.1	15.7701	1.85	4.14707	3.19	7.1509	7.45	10.8365	2.5	5.59447	48.7	2.83215	52	2.80939	13	10.1996	50.6	2.96308
2022	173.4	9.25931	18.7	14.6717	1.87	4.19191	3.22	7.21815	7.14	10.3856	2.59	5.79588	46.5	2.70421	41.1	2.2205	10.8	8.47348	49.6	2.90452
2021	176.7	9.43553	20.1	15.7701	2	4.48332	3.23	7.24056	7.21	10.4874	2.68	5.99728	44.3	2.57627	69	3.72785	15.4	12.0826	51.7	3.0275
2020	171.4	9.15251	20.5	16.0839	2.05	4.5954	3.27	7.33023	6.92	10.0656	2.67	5.9749	49.7	2.89031	73.2	3.95476	13.1	10.278	51	2.98651
2019	167.5	8.94426	20.2	15.8485	2.07	4.64024	3.28	7.35265	6.45	9.38193	2.72	6.08679	51.7	3.00662	73	3.94396	11.9	9.33652	47.4	2.77569
2018	176.4	9.41951	19.9	15.6132	1.96	4.39365	3.17	7.10606	6.99	10.1674	2.62	5.86301	47.6	2.76818	72.1	3.89533	12.6	9.88572	50.6	2.96308
2017	176.6	9.43019	20	15.6916	2.02	4.52815	3.28	7.35265	7.21	10.4874	2.76	6.1763	46.4	2.6984	71.7	3.87372	13.4	10.5134	49.3	2.88696
2016	174.6	9.32339	20.3	15.927	2.09	4.68507	3.44	7.71131	7.09	10.3129	2.89	6.46721	52.7	3.06477	77.9	4.20869	14	10.9841	51.9	3.03921
2015	168.4	8.99232	20.4	16.0055	2.06	4.61782	3.32	7.44231	6.94	10.0947	2.8	6.26581	43.6	2.53556	76	4.10604	14.6	11.4549	48	2.81083
2014	171	9.13115	20.1	15.7701	2.03	4.55057	3.34	7.48715	6.97	10.1383	2.78	6.22106	43.7	2.54138	67.6	3.65221	13.1	10.278	47.5	2.78155
2013	158.1	8.44231	18.8	14.7501	1.93	4.3264	3.24	7.26298	6.5	9.45466	2.53	5.66161	47.1	2.7391	59.6	3.22	14.3	11.2195	44	2.57659
2012	123.1	6.57336	15.7	12.3179	1.76	3.94532	3.01	6.7474	6.19	9.00375	2.37	5.30356	46.2	2.68676	49.6	2.67973	11.9	9.33652	40	2.34236
2011	146.8	7.83891	18.4	14.4363	1.8	4.03499	3.4	7.62165	7.37	10.7201	2.72	6.08679	43.6	2.53556	54	2.91745	10.4	8.15964	42	2.45948
2010	152.6	8.14862	19.3	15.1424	1.94	4.34882	3.4	7.62165	7.52	10.9383	2.82	6.31057	46.1	2.68095	71.9	3.88453	12.5	9.80726	43.5	2.54731
2009	164.4	8.77872	19.3	15.1424	1.99	4.4609	3.35	7.50956	7	10.1819	2.79	6.24343	44.3	2.57627	69.4	3.74946	14.5	11.3764	44	2.57659
2008	153.3	8.186	18.7	14.6717	1.95	4.37124	3.33	7.46473	7.04	10.2401	2.84	6.35532	44.8	2.60535	65.1	3.51714	13.9	10.9057	39.7	2.32479
2007	150.7	8.04716	17.5	13.7302	1.93	4.3264	3.31	7.4199	6.59	9.58557	2.8	6.26581	40.2	2.33783	73.2	3.95476	13.4	10.5134	41.7	2.44191
2006	149.1	7.96173	16.2	12.7102	1.78	3.99016	3.34	7.48715	6.86	9.9783	2.67	5.9749	38.6	2.24479	56.1	3.0309	13.3	10.4349	42.9	2.51218
2005	147.9	7.89765	18	14.1225	1.91	4.28157	3.38	7.57681	6.16	8.96011	2.67	5.9749	42	2.44251	68.5	3.70083	13.6	10.6703	43.1	2.52389
2004	160.3	8.55979	17.6	13.8086	2.06	4.61782	3.47	7.77856	6.16	8.96011	3.08	6.89239	43.2	2.5123	69.6	3.76026	13.6	10.6703	42.2	2.47119
2003	142.2	7.59328	16.3	12.7887	2.04	4.57299	3.23	7.24056	5.84	8.49465	2.87	6.42246	44.2	2.57045	52.7	2.84721	10.4	8.15964	33.9	1.98515
2002	129.3	6.90443	14.4	11.298	1.86	4.16949	3.19	7.1509	6.01	8.74193	2.97	6.64624	35	2.03543	50.6	2.73376	9.6	7.53198	38	2.22524
2001	138.2	7.37968	16.6	13.024	1.92	4.30399	3.35	7.50956	6.27	9.12011	3.1	6.93715	40.2	2.33783	59.9	3.2362	11	8.63039	39.6	2.31893
2000	136.9	7.31026	16.8	13.181	1.95	4.37124	3.47	7.77856	6.36	9.25102	3.34	7.47422	42	2.44251	60.9	3.29023	10.5	8.2381	38.1	2.2311
1999	133.8	7.14473	15.8	12.3964	1.92	4.30399	3.51	7.86823					42.7	2.48322	69.7	3.76567	11.6	9.10114	36.6	2.14326
1998	134.4	7.17677	16.1	12.6318	1.91	4.28157	3.48	7.80098					43.2	2.5123	67.3	3.636	11.4	8.94423	38.9	2.27794
1997	126.7	6.7656	16.1	12.6318	1.97	4.41607	3.33	7.46473					39.5	2.29713	69.2	3.73865	13.1	10.278	38.9	2.27794
1996	127.1	6.78696	15.4	12.0826	1.91	4.28157	3.27	7.33023					36.3	2.11103	67.3	3.636	11.8	9.25806	37.6	2.20182
1995	113.5	6.06074	14.7	11.5333	1.98	4.43849	3.45	7.73373					35.8	2.08195	55.6	3.00389	10.3	8.08119	35.3	2.06713
1994	138.6	7.40104	15.8	12.3964	1.99	4.4609	3.36	7.53198					37.6	2.18663	72.7	3.92775	11.9	9.33652	41.4	2.42434
1993	100.7	5.37724	11.9	9.33652	1.9	4.25915	3.25	7.2854					38.2	2.22152	59.9	3.2362	11.2	8.78731	32.6	1.90902
1992	131.5	7.02191	14.4	11.298	1.95	4.37124	3.29	7.37506					39.3	2.28549	72.6	3.92234	12.1	9.49343	37.6	2.20182
1991	108.6	5.79908	13.2	10.3565	1.89	4.23674	3.28	7.35265					34.3	1.99472	59.3	3.20379	10	7.84581	34.2	2.00272
1990	118.5	6.32773	14.2	11.1411	1.76	3.94532	3.29	7.37506					39.5	2.29713	63.1	3.40909	10.2	8.00273	34.1	1.99686
1989	116.3	6.21025	13	10.1996	1.83	4.10224	2.99	6.70256					32.7	1.90167	55.4	2.99308	10.4	8.15964	32.3	1.89145
1988	84.6	4.51752	9.5	7.45352	1.48	3.31766	2.59	5.8059					34.1	1.98309	63.8	3.44691	10.1	7.92427	27	1.58109
1987	119.8	6.39715	14.4	11.298	1.82	4.07982	3.31	7.4199					37.7	2.19245	69.4	3.74946	12.4	9.72881	33.9	1.98515
1986	119.4	6.37579	14.1	11.0626	1.79	4.01257	3.41	7.64406					34.4	2.00053	67.7	3.65761	11.8	9.25806	33.3	1.95001
1985	118	6.30103	14.3	11.2195	1.83	4.10224	3.32	7.44231					37.5	2.18082	66.8	3.60899	12.3	9.65035	34.1	1.99686
1984	106.7	5.69763	13.9	10.9057	1.75	3.92291	3.36	7.53198					38.8	2.25642	56.4	3.04711	10.6	8.31656	28.1	1.64551
1983	81.1	4.33062	12.3	9.65035	1.72	3.85566	3.2	7.17331					39.4	2.29131	48.7	2.6311	10.3	8.08119	26.2	1.53424
1982	113.2	6.04472	14.3	11.2195	1.81	4.05741	3.38	7.57681					35.5	2.06451	59.1	3.19298	12.3	9.65035	31.5	1.84461
1981	108.9	5.8151	14.2	11.1411	1.76	3.94532	3.19	7.1509					34.5	2.00635	64	3.45771	12	9.41497	30.1	1.76262
1980	91	4.85927	12	9.41497	1.55	3.47457	3.06	6.85948					33.5	1.9482	46.3	2.50144	9.5	7.45352	26.5	1.55181
1979	109.5	5.84714	14.4	11.298	1.76	3.94532	3.2	7.17331					34.2	1.9889	62.6	3.38208	11.8	9.25806	32.1	1.87974
1978	101	5.39326	13.7	10.7488	1.65	3.69874	3.13	7.0164					31.4	1.82607	54.5	2.94446	10.9	8.55193	29.4	1.72163
1977	90.8	4.84859	12.6	9.88572	1.52	3.40732	2.98	6.68015					30.7	1.78536	56.6	3.05792	10.9	8.55193	30.6	1.7919
1976	88	4.69907	10.5	8.2381	1.49	3.34007	2.62	5.87315					30.3	1.7621	49.1	2.65272	9.2	7.21815	26.1	1.52839
1975	86.4	4.61364	11.8	9.25806	1.59	3.56424	2.87	6.43357					30.6	1.77955	49	2.64731	9.8	7.6889	28.9	1.69235
1974	71.9	3.83936	10.7	8.39502	1.56	3.49699	2.77	6.2094					27.3	1.58763	45.1	2.43661	9.8	7.6889	23.7	1.38785
1973	91.3	4.87529	12.7	9.96418	1.63	3.65391	2.83	6.3439					31.6	1.8377	58.8	3.17677	11.4	8.94423	27.8	1.62794
1972	97	5.17966	13.1	10.278	1.55	3.47457	2.88	6.45598					32.7	1.90167	60.7	3.27943	11.8	9.25806	27.8	1.62794
1971	88.1	4.70441	12.4	9.72881	1.54	3.45216	2.8	6.27665					33.9	1.97146	53.8	2.90664	10.9	8.55193	27.5	1.61037
1970	72.4	3.86606	11.6	9.10114	1.5	3.36249	2.77	6.2094					31	1.80281	50.4	2.72295	9.7	7.61044	26.7	1.56352
1970-1974	84.14	4.49296	12.1	9.49343	1.556	3.48802	2.81	6.29907					31.3	1.82025	53.76	2.90448	10.72	8.41071	26.7	1.56352
2020-2024	175.62	9.37786	19.92	15.6289	1.972	4.42055	3.264	7.31678	7.288	10.6009	2.66	5.95252	48.08	2.7961	59.32	3.20487	13.12	10.2937	50.72	2.97011
Change, %	108.724	108.724	64.6281	64.6281	26.7352	26.7352	16.1566	16.1566					53.6102	53.6102	10.3423	10.3423	22.3881	22.3881	89.9625	89.9625
Slope	1.86356	0.0995117	0.17575	0.13789	0.00869841	0.0194989	0.00763636	0.0171181	0.0484385	0.0704568	-0.0164154	-0.0367342	0.356522	0.0207336	0.219127	0.0118387	0.0590548	0.0463333	0.483997	0.0283424
Intercept	-3591.46	-191.779	-335.206	-262.996	-15.5304	-34.8138	-12.0355	-26.9794	-90.6598	-131.87	35.8054	80.1249	-672.306	-39.098	-375.944	-20.311	-106.122	-83.261	-928.873	-54.3938
R sqrd	0.889486	0.889486	0.8317	0.8317	0.634413	0.634413	0.301968	0.301968	0.482902	0.482902	0.350565	0.350565	0.833462	0.833462	0.152521	0.152521	0.387828	0.387828	0.904085	0.904085
1972 prediction	83.4891	4.4582	11.3735	8.92344	1.6229	3.638	3.02345	6.77756					30.756	1.78862	56.1746	3.03493	10.3345	8.10828	25.5692	1.4973
2022 prediction	176.667	9.43378	20.161	15.818	2.05782	4.61294	3.40527	7.63347	7.28278	10.5933	2.61345	5.84834	48.5822	2.8253	67.1309	3.62687	13.2873	10.4249	49.769	2.91442
Change, %	111.605	111.605	77.263	77.263	26.7989	26.7989	12.6285	12.6285					57.9597	57.9597	19.5041	19.5041	28.5716	28.5716	94.6447	94.6447
USDA-NASS. 2025. Quick Stats 2.0. National Agricultural Statics Service. US Dept. Agric. http://quickstats.nass.usda.gov.
