# Supplementary material for: Fifty years of progress for beef cattle production in the United States
Source: J Anim Sci. 2026 Jun 3;104:skag169. doi: 10.1093/jas/skag169 (PMC13326747; doi:10.1093/jas/skag169)
Supplement: skag169_Supplementary_Data [file skag169_supplementary_data.zip › Table S2 Cattle data.xlsx]

## Sheet: Sheet1
Table S2. National total or average annual cattle data from 1970 to 2023 obtained or derived from USDA-NASS (2025).
Year	Beef cows, January	Beef cows, July	July / January cows	Dairy cows	Beef cows/ total cows harvested	Dairy replacement heifers	Dairy replace. adjust to 12 mo	Dairy replace/cow	Beef replacement heifers	Beef replace. adjusted to 12 mo	Beef replacement/cow	Calculated weaned calves	Calculated stocker / backgrnd	Beef and dairy heifers	Calculated beef heifers	Calculated beef steers	Steers > 500 lb	Cattle on feed, Jan	Cattle on feed, July	Calves (July)	Calves/beef cow	Calf death loss	Death loss, %	Cows harvested	Beef cows harvested	Beef cows harvested, fraction	Dairy cows harvested	Dairy cows harvested, fraction	beef cows harv/dairy cows harv.	Calves harvested	Bulls harvested	Steers harvested	All heifers harvested	Dairy steers harvested	Dairy heifers harvested	Dairy steers +heifers harvested	Cattle harvested w/o calves	All cattle harvested	Steers+heifers+cows+bulls harvested	Beef cattle finished	All steers+ heifers harvested	Steer portion, %	Steers/ heifer	Cow dress wt, lb	Calf dress wt, lb	Bull dress wt, lb	Steer dress wt, lb	Heifer dress wt, lb	Steer+heifer finish wt, lb
2023	28939300	29000000	1.0021	9397500	0.533395	4073600	3258880	0.346782	4929600	3.47972e+06	0.120242	24476000	2.09963e+07	9757500	8.73267e+06	1.16809e+07	16056500	14195800	13100000	26200000	0.762979	2041800	7.79313	6592300	3516300	0.121252	3078000	0.327534	1.1424	315900	531500	15075500	10003500	3.39462e+06	1.27083e+06	4.66545e+06	32202800	32938900	32202800	2.08338e+07	25079000	60.112	1.50702	627	164	870	908	829	1369.51
2022	29965200	30200000	1.00784	9381000	0.564603	4222100	3377680	0.360055	5299500	3.74082e+06	0.124839	25488800	2.1748e+07	10134900	8.90449e+06	1.20808e+07	16696700	14677800	13400000	27000000	0.754235	2065900	7.65148	6998900	3951600	0.130848	3047300	0.324837	1.29675	391100	564500	15811000	10292000	3.73019e+06	1.38751e+06	5.11769e+06	33666400	34420800	33666400	2.13486e+07	26103000	60.5716	1.53624	631	146	871	909	836	1375.34
2021	30856600	31100000	1.00789	9450400	0.534161	4498000	3598400	0.380767	5640100	3.98125e+06	0.129024	26248400	2.22672e+07	9907500	9.04024e+06	1.24778e+07	16742800	14667500	13400000	27700000	0.746045	2118500	7.64801	6668400	3562000	0.114534	3106400	0.328706	1.14666	413500	543700	16147300	9825000	3.66951e+06	784762	4.45428e+06	33184400	33946600	33184400	2.18667e+07	25972300	62.1712	1.64349	637	136	885	906	833	1372.48
2020	31348700	31950000	1.01918	9343600	0.516142	4610000	3688000	0.394709	5728900	4.04393e+06	0.128998	26965800	2.29219e+07	9611500	9.18522e+06	1.27108e+07	16571200	14657700	13600000	27900000	0.728951	2142300	7.67849	6331400	3267900	0.102282	3063500	0.327871	1.06672	479800	518400	15856300	9445400	3.14555e+06	260178	3.40573e+06	32151500	32885300	32151500	2.215e+07	25301700	62.6689	1.67873	641	141	879	908	835	1376.17
2019	31640700	32200000	1.01768	9353400	0.497318	4673500	3738800	0.399726	5803900	4.09687e+06	0.129481	27176800	2.30799e+07	9679600	9.2555e+06	1.28137e+07	16747700	14367900	13600000	28000000	0.724425	2282900	8.15321	6414000	3189800	0.0990621	3224200	0.344709	0.989331	608900	538700	16297800	9818900	3.48412e+06	563395	4.04752e+06	33069400	33655900	33069400	2.20468e+07	26116700	62.4037	1.65984	639	127	878	878	813	1333.69
2018	31466200	32300000	1.0265	9432100	0.489566	4768300	3814640	0.404432	6108200	4.31167e+06	0.137025	27261200	2.29495e+07	9341300	8.96707e+06	1.27411e+07	16528200	14146000	13300000	28100000	0.722344	2204700	7.84591	6177100	3024100	0.0936254	3153000	0.334284	0.959118	603600	537600	16636700	9166800	3.89556e+06	199734	4.0953e+06	32518200	33099800	32518200	2.16862e+07	25803500	64.4746	1.81489	645	130	889	880	817	1340.03
2017	31170700	32100000	1.02981	9368500	0.482304	4754000	3803200	0.405956	6363200	4.49167e+06	0.144099	27092400	2.26007e+07	8994800	8611100	1.26038e+07	16373500	13108400	12800000	27900000	0.721059	2143900	7.68423	5772500	2784100	0.0867321	2988400	0.318984	0.931636	536800	550200	16770600	8611100	4.16676e+06	0	4.16676e+06	31704400	32280600	31704400	2.12543e+07	25381700	66.0736	1.94756	642	145	896	877	812	1335.86
2016	30163800	3.0672e+07		9312400	0.468387	4814000	3851200	0.413556	6335200	4.47191e+06	0.148254	2.54582e+07	2.09863e+07	8753100	7698000	1.22353e+07	16305400	13156700	12100000	26700000		2139400	8.01273	5428200	2542500	0.0828931	2885700	0.309877	0.881069	512700	493800	16494500	7698000	4.25918e+06	0	4.25918e+06	30114500	30676100	30114500	1.99822e+07	24192500	68.1802	2.1427	643	155	901	891	822	1357.88
2015	29332100	30400000	1.03641	9311900	0.434123	4710400	3768320	0.404678	6086400	4.29628e+06	0.14647	25657600	2.13613e+07	8469400	7351300	1.19157e+07	15629500	13024800	11900000	25800000	0.693737	2143700	8.30891	5151300	2236300	0.0735625	2915000	0.31304	0.76717	476300	462400	15331400	7351300	3.41565e+06	0	3.41565e+06	28296400	28844000	28296400	1.93383e+07	22682700	67.5907	2.08554	644	183	915	892	818	1356.28
2014	28956400	29750000	1.02741	9208600	0.476683	4538700	3630960	0.394301	5556300	3.92209e+06	0.135448	25109000	2.11869e+07	8824400	8.29751e+06	1.16718e+07	15622900	12949300	12600000	26500000	0.738195	2130000	8.03774	5380300	2564700	0.0862084	2815600	0.305758	0.910889	591300	547800	15377500	8376600	3.7057e+06	79093.3	3.78479e+06	29682200	30266000	29682200	1.99618e+07	23754100	64.7362	1.83577	627	166	898	872	800	1322.83
2013	29631300	3.01306e+07		9221200	0.500424	4545700	3636560	0.394369	5429200	3.83238e+06	0.129335	2.50088e+07	2.11764e+07	9280600	8.67203e+06	1.19473e+07	15930500	13703300	12400000	27200000		2140200	7.86838	6254900	3130100	0.103885	3124900	0.338882	1.00166	787700	557100	16003400	9131500	4.05609e+06	459468	4.51556e+06	31946900	32564800	31946900	2.04495e+07	25134900	63.67	1.75255	620	146	880	863	794	1309.27
2012	30281900	30467000	1.00611	9235500	0.518835	4618000	3694400	0.400022	5280600	3.72748e+06	0.123093	25714148	2.19867e+07	9546200	9.05148e+06	1.22277e+07	15956500	14355300	12000000	27500000	0.751042	2171200	7.89527	6445600	3344200	0.109765	3101500	0.335824	1.07825	799500	551300	16159500	9269000	3.93184e+06	217521	4.14936e+06	32425400	33062400	32425400	2.11166e+07	25428500	63.5488	1.74339	608	152	877	859	792	1304.03
2011	30912600	31398000	1.0157	9155600	0.565809	4577200	3661760	0.399948	5134600	3.62442e+06	0.117247	26499912	2.28755e+07	9938000	9.42069e+06	1.24664e+07	16394000	14131500	11600000	27900000	0.742812	2230100	7.99319	6711800	3797600	0.12095	2914200	0.318297	1.30314	882300	578700	16538600	9725800	4.07218e+06	305106	4.37729e+06	33554900	34205200	33554900	2.16551e+07	26264400	62.9696	1.70049	596	154	868	841	773	1274.72
2010	31439900	31767000	1.0104	9086500	0.563887	4551200	3640960	0.4007	5443000	3.84212e+06	0.122205	26811348	2.29692e+07	9783600	9.42552e+06	1.26459e+07	16568400	13727600	12200000	28200000	0.744445	2265100	8.03227	6437100	3629800	0.114263	2807200	0.308942	1.29303	911700	621700	16596400	10046900	3.95046e+06	621380	4.57184e+06	33702100	34373300	33702100	2.1831e+07	26643300	62.2911	1.65189	607	154	875	835	768	1265.21
2009	31793800	32196000	1.01265	9332800	0.541504	4409500	3527600	0.377979	5550200	3.91779e+06	0.123225	27173424	2.32556e+07	9643800	9.4992e+06	1.28468e+07	16809100	13899700	12700000	28500000	0.748245	2322700	8.14982	6140300	3325000	0.103274	2815300	0.301657	1.18105	979000	570200	16311700	9743000	3.46492e+06	243805	3.70872e+06	32765200	33470200	32765200	2.2072e+07	26054700	62.6056	1.6742	610	147	878	847	782	1285.46
2008	32434500	32682000	1.00763	9257000	0.579385	4415000	3532000	0.381549	5646600	3.98584e+06	0.122889	27583608	2.35978e+07	9792600	9.70152e+06	13082759	17163200	14826700	12800000	28700000	0.74307	2314400	8.06411	6160500	3569300	0.109213	2591200	0.279918	1.37747	992600	604600	16949100	10090900	3866341	389376	4.25572e+06	33805100	34505000	33805100	2.24916e+07	27040000	62.6816	1.67964	609	150	888	838	772	1270.89
2007	32644200	33150000	1.01549	9144500	0.56001	4324900	3459920	0.378361	5835400	4.11911e+06	0.126182	27978600	2.38595e+07	9913800	9.65675e+06	1.3222e+07	17184500	14646700	12200000	28700000	0.735297	2393800	8.34077	5674900	3178000	0.0958673	2496900	0.273049	1.27278	794900	553900	17285200	10206800	4.06325e+06	550053	4.6133e+06	33720800	34414300	33720800	2.27773e+07	27492000	62.8736	1.6935	617	182	893	830	764	1258.59
2006	32702500	33250000	1.01674	9103900	0.558945	4298000	3438400	0.377684	5863500	4.13894e+06	0.126563	28063000	2.39241e+07	9788400	9.66151e+06	13289455	16988100	14391900	12000000	28600000	0.730887	2348000	8.20979	5336300	2982700	0.0897053	2353500	0.258516	1.26735	748100	511000	17478300	9819500	4188845	157986	4.34683e+06	33145100	33848500	33145100	2.29063e+07	27297800	64.0282	1.77996	622	207	914	833	767	1264.47
2005	32674400	33250000	1.01762	9003500	0.528356	4116600	3293280	0.365778	5638100	3.97984e+06	0.121803	28063000	2.40832e+07	9690400	9761300	1.32903e+07	16465800	13924700	11900000	28900000	0.745365	2334500	8.07785	4775000	2522900	0.0758767	2252100	0.250136	1.12024	772000	498300	16796800	9761300	3.5065e+06	0	3.5065e+06	31831400	32539400	31831400	2.29876e+07	26558100	63.2455	1.72075	621	216	905	817	750	1238.09
2004	32531300	33200000	1.02056	8987500	0.533892	4018000	3214400	0.357652	5508300	3.88821e+06	0.119522	28020800	2.41326e+07	9756200	9.84e+06	1.31784e+07	16201300	13912900	12500000	29400000	0.764518	2292400	7.79728	5069000	2706300	0.0815151	2362700	0.262887	1.14543	879400	549800	16192100	10344600	3.01369e+06	504603	3.51829e+06	32155500	32880300	32155500	2.28638e+07	26536700	61.0178	1.56527	614	201	893	806	740	1219.17
2003	32983300	33500000	1.01567	9141700	0.525162	4113900	3291120	0.360012	5623500	3.96953e+06	0.12035	28274000	2.43045e+07	9890500	9.94942e+06	1.32904e+07	16554100	13219800	13100000	29700000	0.763764	2319600	7.8101	6022900	3163000	0.0944179	2859900	0.312841	1.10598	1038800	628600	17176900	11078200	3.88655e+06	1.12878e+06	5.01532e+06	34906600	35647400	34906600	2.29418e+07	28255100	60.7922	1.55051	590	194	904	803	732	1211.19
2002	33133700	33750000	1.0186	9105600	0.539238	4054800	3243840	0.356247	5571200	3.93261e+06	0.118689	28485000	2.45524e+07	10056700	1.00498e+07	1.33845e+07	16803800	14050300	12400000	30200000	0.774673	2365600	7.83311	5657800	3050900	0.090397	2606900	0.286296	1.17032	1082400	597900	17522500	11342000	4.13798e+06	1.29219e+06	5.43017e+06	35120200	35887600	35120200	2.31193e+07	28864500	60.7061	1.54492	590	190	912	823	753	1242.96
2001	33398200	33900000	1.01502	9171700	0.544976	4057000	3245600	0.353871	5588200	3.94461e+06	0.118109	28611600	2.4667e+07	10131000	1.01494e+07	1.34735e+07	16461200	14276400	11500000	30500000	0.780029	2487100	8.15443	5674200	3092300	0.0912183	2581900	0.281507	1.19768	1046700	620500	17097100	11378900	3.62356e+06	1.22947e+06	4.85303e+06	34770700	35529700	34770700	2.33353e+07	28476000	60.0404	1.50253	584	196	893	798	734	1206.92
2000	33575000	33950000	1.01117	9182800	0.515155	3999800	3199840	0.34846	5503000	3.88447e+06	0.115695	28653800	2.47693e+07	10146800	1.02842e+07	13556950	16682400	14073000	11000000	30600000	0.783511	2387000	7.80065	5427300	2795900	0.0823535	2631500	0.286568	1.06247	1171600	611700	17757800	11834500	4200850	1.55032e+06	5.75117e+06	35631300	36416200	35631300	2.34544e+07	29592300	60.0082	1.50051	579	192	892	798	733	1206.26
1999	33750400	34150000	1.01184	9128000	0.540728	4068800	3255040	0.356599	5535300	3.90727e+06	0.11577	28822600	2.49153e+07	10170100	1.03354e+07	1.36158e+07	16890900	13283500	10900000	30900000	0.785687	2454800	7.94434	5603000	3029700	0.0887174	2573300	0.281913	1.17736	1321900	626900	17608000	11648400	3.99223e+06	1.313e+06	5.30523e+06	35486300	36319900	35486300	2.34629e+07	29256400	60.1851	1.51162	560	176	881	793	727	1198
1998	33885000	34400000	1.0152	9199000	0.55335	3985700	3188560	0.34662	5763900	4.06864e+06	0.120072	29033600	2.4965e+07	10050700	1.02308e+07	13706270	17188900	13608000	9800000	31700000	0.805648	2540500	8.0142	5865000	3245400	0.094343	2619600	0.28477	1.23889	1500800	593200	17101100	11227700	3394830	996865	4.3917e+06	34787000	35637000	34787000	2.32863e+07	28328800	60.3665	1.52312	554	174	865	789	724	1192.56
1997	34457900	34800000	1.00993	9317900	0.544504	4058400	3246720	0.348439	6041600	4.26466e+06	0.123764	29371200	2.51065e+07	10212200	1.02766e+07	1.38578e+07	17391600	13181000	11200000	32000000	0.80292	2828600	8.83938	6424200	3498000	0.100517	2926200	0.314041	1.19541	1619000	683400	17172100	11287400	3.31427e+06	1.01083e+06	4.32509e+06	35567100	36491900	35567100	2.34402e+07	28459500	60.3387	1.52135	539	208	851	764	703	1155.95
1996	35318700	35700000	1.0108	9419900	0.572551	4090300	3272240	0.347375	6188700	4.36849e+06	0.123688	30130800	2.57623e+07	9948200	10501700	1.41898e+07	17814600	12958000	10500000	31300000	0.762176	2810600	8.97955	7104700	4067800	0.113944	3036900	0.322392	1.33946	1815200	714700	17400000	10501700	3.21021e+06	0	3.21021e+06	35721100	36760400	35721100	2.39156e+07	27901700	62.3618	1.65687	524	211	842	766	705	1161
1995	35190300	36100000	1.02585	9481800	0.534138	4121300	3297040	0.347723	6451500	4554000	0.129411	30468400	25914400	9302200	10174600	1.41759e+07	17512500	12420000		30300000	0.725172	2738800	9.03894	6142800	3281100	0.0908892	2861700	0.30181	1.14656	1477200	674400	17887200	10174600	3.71129e+06	0	3.71129e+06	34879000	35817300	34879000	2.38116e+07	28061800	63.7422	1.75802	534	218	857	769	706	1165.87
1994	34602900	35600000	1.02882	9507000	0.508344	4124500	3299600	0.347071	6364300	4.49245e+06	0.129829	30046400	2.5554e+07	9104100	9389500	1.39732e+07	17085900	13024000		29900000	0.724031	2681300	8.96756	5812600	2954800	0.083	2857800	0.3006	1.03394	1315100	629200	17651300	9389500	3.67808e+06	0	3.67808e+06	33482600	34376500	33482600	2.29415e+07	27040800	65.2765	1.8799	536	227	854	776	707	1175.06
1993	33364900	34900000	1.04601	9658100	0.496994	4176200	3340960	0.345923	6091900	4.30016e+06	0.128883	29455600	2.51554e+07	8550100	9151800	1.34322e+07	16939600	12789000		29600000	0.728476	2920500	9.86655	5953800	2959000	0.0847851	2994800	0.310082	0.988046	1241600	647800	16839800	9151800	3.40761e+06	0	3.40761e+06	32593200	33504400	32593200	2.22536e+07	25991600	64.7894	1.84005	542	228	859	747	685	1133.08
1992	33006800	33900000	1.02706	9728200	0.493076	4131400	3305120	0.339746	5642900	3.98322e+06	0.120679	28611600	2.46284e+07	8048100	9020000	1.32899e+07	16423500	11942000		29400000	0.745386	2689000	9.14626	5705000	2813000	0.0829794	2892000	0.29728	0.972683	1420200	639000	16730000	9020000	3.44013e+06	0	3.44013e+06	32094000	33068700	32094000	2.18644e+07	25750000	64.9709	1.85477	548	223	856	760	691	1149.73
1991	32519800	33400000	1.02707	9965600	0.482224	4093400	3274720	0.328602	5442900	3.84205e+06	0.118145	28189600	2.43476e+07	8102100	9484000	1.31214e+07	15966700	12715000		29900000	0.772653	2707000	9.05351	5485000	2645000	0.0791916	2840000	0.28498	0.931338	1483600	602000	16316000	9484000	3.19464e+06	0	3.19464e+06	31887000	32884800	31887000	2.21196e+07	25800000	63.2403	1.72037	551	209	871	757	687	1142.61
1990	32454700	32900000	1.01372	10014800	0.536687	4170600	3336480	0.333155	5282900	3.72911e+06	0.114902	27767600	2.40385e+07	7803100	9832000	1.30629e+07	15511900	11626000		31000000	0.815483	2798000	9.02581	5765000	3094000	0.0940426	2671000	0.266705	1.15837	1837600	633000	16160000	9832000	3.09712e+06	0	3.09712e+06	32390000	33439200	32390000	2.21065e+07	25992000	62.173	1.64361	539	177	845	741	672	1117.03
1989	32487600	33000000	1.01577	10137500	0.529938	4116700	3293360	0.324869	5324900	3.75875e+06	0.115698	27852000	2.40932e+07	7631100	9.95101e+06	1.30678e+07	15430900	11440000		31100000	0.817676	2856000	9.18328	6146000	3257000	0.098697	2889000	0.284982	1.12738	2223300	642000	16094000	10128000	3.02623e+06	176986	3.20322e+06	33010000	34106200	33010000	2.18917e+07	26222000	61.3759	1.58906	539	158	857	741	669	1114.36
1988	33182600	34050000	1.02614	10311200	0.531946	4122300	3297840	0.319831	5248800	3.70504e+06	0.111656	28738200	2.50332e+07	7869200	1.0298e+07	1.33781e+07	15703800	11872000		32200000	0.824602	2964000	9.20497	6151000	3272000	0.096094	2879000	0.279211	1.13651	2564800	625000	16833000	10439000	3.45494e+06	140978	3.59592e+06	34048000	35323900	34048000	2.23872e+07	27272000	61.7226	1.61251	538	153	835	728	657	1095.04
1987	33945400	34000000	1.00161	10466400	0.552755	4304900	3443920	0.329045	5213900	3680400	0.108421	28696000	25015600	7638100	10545000	1.3657e+07	15344700	11277000		33600000	0.861621			6388000	3531000	0.103853	2857000	0.272969	1.23591	2901700	668000	16867000	10545000	3.21004e+06	0	3.21004e+06	34468000	35889900	34468000	2.27222e+07	27412000	61.5314	1.59953	529	145	810	717	648	1078.84
1986	33753300	34150000	1.01175	11115500	0.530985	4708700	3766960	0.338893	5164800	3.64574e+06	0.108011	28822600	2.51769e+07	8111200	1.05982e+07	1.35549e+07	15861700	11731000		35100000	0.889936			7665000	4070000	0.11918	3595000	0.323422	1.13213	3478000	689000	16871000	10688000	3.31611e+06	89848.6	3.40596e+06	35913000	37568300	35913000	2.23303e+07	27559000	61.2178	1.5785	518	145	790	722	642	1079.65
1985	35405500	35250000	0.995608	10776900	0.53	4770000	3816000	0.354091	5548000	3.91624e+06	0.110611	29751000	2.58348e+07	8081100	10763000	14216121	16213900	12453000		35970000	0.885106			7076000	3750280	0.106391	3325720	0.308597	1.12766	3455300	725000	16201000	10763000	1984879	0	1984879	34765000	36592700	34765000	23351521	26964000	60.0838	1.50525	509	142	778	726	641	1081.36
1984	37483900	37700000	1.00577	11058700	0.53	4532700	3626160	0.327901	6181000	4.36306e+06	0.116398	31818800	2.74557e+07	7817100	10211000	1.50662e+07	16202000	11594000		36650000	0.851918			8229000	4361370	0.115686	3867630	0.349736	1.12766	3367300	752000	16688000	10211000	1.62179e+06	0	1.62179e+06	35880000	37891800	35880000	2.39217e+07	26899000	62.0395	1.63432	495	137	763	700	615	1043.33
1983	37939600	38500000	1.01477	11046800	0.53	4544800	3635840	0.329131	6336100	4.47254e+06	0.117886	32494000	2.80215e+07	7965100	10221000	1.52425e+07	16214000	12051000		36524000	0.830629			7215000	3823950	0.0993234	3391050	0.306971	1.12766	3161700	768000	16613000	10221000	1.37049e+06	0	1.37049e+06	34817000	36973900	34817000	2.44587e+07	26834000	61.9103	1.62538	507	129	750	703	611	1043.68
1982	39229600	38990000	0.993892	10985900	0.53	4546700	3637360	0.331093	6607100	4.66384e+06	0.118886	32907560	2.82437e+07	7190100	9833000	1.57809e+07	15496900	10618000		35862000	0.803162			6955000	3686150	0.0945409	3268850	0.29755	1.12766	3105900	774000	16344000	9833000	563109	0	563109	33906000	36158300	33906000	2.47603e+07	26177000	62.4365	1.66216	508	127	751	697	603	1033.89
1981	38773100	40054000	1.03304	10849000	0.53	4341600	3473280	0.320147	6136900	4.33193e+06	0.111725	33805576	2.94736e+07	7280200	9416000	1.56342e+07	15520900	11598000		33758000	0.734419			6238000	3306140	0.0825421	2931860	0.270242	1.12766	2886300	728000	16437000	9416000	802752	0	802752	32819000	35265400	32819000	2.46103e+07	25853000	63.5787	1.74565	512	133	752	709	609	1050.9
1980	37107400	39161000	1.05534	10758200	0.53	4158500	3326800	0.309234	5941700	4.19414e+06	0.113027	33051884	2.88577e+07	7132100	8980000	1.49803e+07	16049400	12221000		34807000	0.782628			5925000	3140250	0.0801882	2784750	0.258849	1.12766	2679100	679000	16059000	8980000	1.07868e+06	0	1.07868e+06	31643000	34115700	31643000	2.37539e+07	25039000	64.1359	1.78831	512	131	750	708	605	1048.53
1979	37061800	37115000	1.00144	10790000	0.53	3931500	3145200	0.291492	5526800	3.90127e+06	0.105264	31325060	2.74238e+07	7445100	9112000	1.50541e+07	16442400	13274000		38329000	0.926782			5546000	2939380	0.0791966	2606620	0.241577	1.12766	2926900	586000	16258000	9112000	1.20392e+06	0	1.20392e+06	31502000	34004600	31502000	2.37418e+07	25370000	64.0836	1.78424	519	128	741	699	598	1035.51
1978	38738400	37652000	0.971955	10896400	0.53	3885500	3108400	0.285269	5857600	4.13478e+06	0.106736	31778288	2.76435e+07	7949100	10981000	1.56016e+07	16867500	13472000		39361000	0.942194			7913000	4193890	0.111386	3719110	0.341315	1.12766	4302200	746000	17308000	10981000	1.7064e+06	0	1.7064e+06	36948000	39970100	36948000	2.53025e+07	28289000	61.1828	1.57618	489	123	723	684	585	1008.7
1977	41443400	41244000	0.995189	10997500	0.53	3886500	3109200	0.282719	6526500	4.60694e+06	0.111162	34809936	3.0203e+07	8048000	10866000	1.66571e+07	16884300	12580000		42793000	0.943325			9128000	4837840	0.117298	4290160	0.390103	1.12766	5692100	832000	17892000	10866000	1.23489e+06	0	1.23489e+06	38718000	42381400	38718000	2.54944e+07	28758000	62.2157	1.6466	473	122	689	684	579	1006.76
1976	43900600	42915000	0.977549	11070600	0.53	3955500	3164400	0.285838	7191600	5.07642e+06	0.115634	36220260	3.11438e+07	7391000	11117000	1.76201e+07	17094400	12941000		41952000	0.88539			9704000	5143120	0.119844	4560880	0.411981	1.12766	5528100	906000	17265000	11117000	-355053	0	-355053	38992000	43196400	38992000	2.74134e+07	28382000	60.8308	1.55303	487	128	692	695	580	1015.56
1975	45711800	46905000	1.0261	11219600	0.53	4086600	3269280	0.29139	8883600	6.27078e+06	0.137181	39587820	3.3317e+07	6518000	9420000	1.82944e+07	16332600	10170000		38504000	0.733768			10421000	5523130	0.117751	4897870	0.436546	1.12766	5406400	996000	16070000	9420000	-2.22438e+06	0	-2.22438e+06	36907000	41464200	36907000	2.68652e+07	25490000	63.0443	1.70594	475	128	682	673	556	984.003
1974	43181700	45745000	1.05936	11296700	0.53	3940600	3152480	0.279062	8192600	5.78301e+06	0.133923	38608780	3.28258e+07	6852000	7960000	1.74817e+07	17759600	13643000		33922300	0.655409			6794000	3600820	0.0787151	3193180	0.282665	1.12766	3172400	741000	17824000	7960000	342323	0	342323	33319000	37326500	33319000	2.62768e+07	25784000	69.1281	2.2392	491	122	701	700	586	1038.76
1973	40931600	42644000	1.04184	11621700	0.53	3871600	3097280	0.266508	7433600	5.24725e+06	0.128196	35991536	3.07443e+07	6432000	7645000	1.66601e+07	16552800	14432000		32229000	0.66498			5659000	2999270	0.0703328	2659730	0.228859	1.12766	2375800	613000	16604000	7645000	-56135.2	0	-56135.2	30521000	34026800	30521000	2.54351e+07	24249000	68.4729	2.17188	483	117	691	688	575	1019.34
1972	38809600	40092000	1.03304	11775600	0.53	3827700	3062160	0.260043	6986600	4.93172e+06	0.127075	33837648	2.89059e+07	6399000	8535000	1.57947e+07	15998800	13912000		31688000	0.694909			5402000	2863060	0.0714123	2538940	0.21561	1.12766	3052900	583000	17749000	8535000	1.95435e+06	0	1.95435e+06	32269000	35321900	32269000	2.43297e+07	26284000	67.5278	2.07955	483	118	691	688	575	1017.67
1971	37877600	38813000	1.0247	11908600	0.53	3842600	3074080	0.258139	6663600	4.70372e+06	0.124182	32758172	2.80545e+07	6113000	8229000	1.54243e+07	15609800	12770000		30235100	0.679991			5627000	2982310	0.0768379	2644690	0.222082	1.12766	3689200	560000	17003000	8229000	1.57865e+06	0	1.57865e+06	31419000	35108200	31419000	2.36533e+07	25232000	67.3867	2.06623	483	116	691	688	575	1017.42
1970	36689600	3.73078e+07	1.01685	12090700	0.53	3880500	3104400	0.256759	6430600	4.53925e+06	0.12372	3.14878e+07	2.69485e+07	6132000	1.09438e+07	1.5483e+07	15264800	13190000		29609000	0.689628									4072300
1970-1974	39498020	4.09204e+07	1.03516	11738660	0.53	3872600	3098080	0.264102	7141400	5.04099e+06	0.127419	3.45368e+07	2.94958e+07	6385600	8.66255e+06	1.61688e+07	16237160	13589400		31536680	0.676984			5870500	3111365	0.0743245	2759135	0.237304	1.12766	3272520	624250	17295000	8092250	318962	0	954797	31882000	35445850	31882000	2.49237e+07	25387250	68.1289	2.13921	485	118.25	693.5	691	577.75	1023.29
2020-2023	30277450	30562500	1.00925	9393125	0.537075	4350925	3480740	0.370578	5399525	3.81143e+06	0.125776	25794750	2.19833e+07	9852850	8.96565e+06	1.22376e+07	16516800	14549700		27200000	0.748053	2092125	7.69278	6647750	3574450	0.117229	3073800	0.327237	1.16313	400075	539525	15722525	9891475	3.48497e+06	925821	4.41079e+06	32801275	33547900	32801275	2.15498e+07	25614000	61.3809	1.59137	634	146.75	876.25	907.75	833.25	1373.37
Change, %	-0.233444	-0.253122	-0.0250264	-0.199813	0.0133495	0.123515	0.123515	0.403161	-0.243912	-0.243912	-0.0128961	-0.253122	-0.254696	0.54298	0.0349899	-0.243136	0.0172222	0.0706654		-0.137512	0.104979			0.132399	0.148837	0.577255	0.114045	0.378978	0.0314589	-0.877747	-0.135723	-0.0909208	0.222339	9.92596	#DIV/0!	3.61961	0.0288337	-0.0535451	0.0288337	-0.135372	0.00893165	-0.0990465	-0.256095	0.307216	0.241015	0.263518	0.313676	0.442233	0.342111
Slope	-212021	-216889	-3.62939e-05	-50697.4	-0.00028362	10586	8468.78	0.00248569	-24665.3	-17410.8	0.000272465	-184222	-166811	65216.7	-17145.3	-86309.6	5930.31	40402		-196203	-0.00122153	-24140.2	-0.0429695	-25132.4	-14828.7	0.000206237	-10299.4	0.000439183	-0.00098278	-79012.3	-4692.36	-17207.6	-1060.68	70607.2	14018.8	84626	-48093	-108755	-48093	-84702.8	-18268.2	-0.0220327	-0.00186894	3.53249	0.617804	4.18537	4.76455	5.60232	7.88096
Intercept	4.57674e+08	4.67971e+08	1.08928	1.11186e+08	1.09329	-1.68749e+07	-1.34999e+07	-4.61748	5.52011e+07	3.89655e+07	-0.421397	3.97283e+08	3.58318e+08	-1.21536e+08	4.37711e+07	1.86204e+08	4.58621e+06	-6.74982e+07		4.22952e+08	3.21035	5.08236e+07	94.4561	5.65431e+07	3.29676e+07	-0.315527	2.35669e+07	-0.574807	3.08332	1.59653e+08	1.00008e+07	5.10712e+07	1.19515e+07	-1.38152e+08	-2.76762e+07	-1.65828e+08	1.29567e+08	2.52152e+08	1.29567e+08	1.92102e+08	6.30228e+07	107.034	5.44898	-6491.75	-1072.87	-7526.64	-8731.34	-10482.5	-14559
R Sqrd	0.735565	0.730091	0.00124468	0.758955	0.027381	0.32819	0.32819	0.839603	0.274913	0.274913	0.202098	0.731085	0.778535	0.673412	0.0928859	0.749585	0.0225146	0.326258		0.597766	0.0803089	0.863476	0.613891	0.123995	0.129392	0.0436003	0.0976938	0.0265356	0.016721	0.769069	0.491544	0.1553	0.000244226	0.586169	0.214333	0.603502	0.127941	0.393006	0.127941	0.619031	0.0380935	0.0209471	0.0243889	0.937612	0.0805785	0.751463	0.97468	0.984364	0.978792
1972 prediction	3.95683e+07	4.02656e+07	1.01771	1.12103e+07	0.533995	4.00061e+06	3.20049e+06	0.284291	6.56113e+06	4.63139e+06	0.115905	3.39971e+07	2.93657e+07	7.07104e+06	9.96057e+06	1.60018e+07	1.62808e+07	1.21745e+07		3.60402e+07	0.801492	3.21908e+06	9.72018	6.98199e+06	3.72536e+06	0.091172	3.25656e+06	0.291261	1.14528	3.84118e+06	747507	1.71379e+07	9.85987e+06	1.08547e+06	-31147.5	1.05432e+06	3.47273e+07	3.76876e+07	3.47273e+07	2.5068e+07	2.69978e+07	63.585	1.76342	474.329	145.442	726.913	664.358	565.319	982.249
2022 prediction	2.89672e+07	2.94212e+07	1.0159	8.67542e+06	0.519814	4.52991e+06	3.62393e+06	0.408576	5.32787e+06	3.76085e+06	0.129528	2.4786e+07	2.10251e+07	1.03319e+07	9.1033e+06	1.16863e+07	1.65773e+07	1.41946e+07		2.623e+07	0.740416	2.01207e+06	7.5717	5.72537e+06	2.98392e+06	0.101484	2.74159e+06	0.31322	1.09614	-109434	512889	1.62775e+07	9.80683e+06	4.61583e+06	669792	5.28562e+06	3.23226e+07	3.22499e+07	3.23226e+07	2.08329e+07	2.60844e+07	62.4834	1.66998	650.954	176.332	936.182	902.586	845.435	1376.3
Change, %	-0.267918	-0.269323	-0.00178311	-0.22612	-0.0265565	0.132304	0.132304	0.437172	-0.187965	-0.187965	0.117539	-0.270938	-0.284024	0.461153	-0.0860659	-0.269687	0.0182126	0.165928		-0.2722	-0.0762035	-0.374955	-0.221033	-0.17998	-0.199024	0.113103	-0.158133	0.0753932	-0.0429058	-1.02849	-0.313867	-0.0502032	-0.00537875	3.25239	-22.5039	4.0133	-0.0692438	-0.144284	-0.0692438	-0.168946	-0.0338329	-0.0173254	-0.0529919	0.372367	0.212389	0.287887	0.358583	0.495501	0.401169
Red font indicates estimated data
USDA-NASS. 2025. Quick Stats 2.0. National Agricultural Statics Service. US Dept. Agric. http://quickstats.nass.usda.gov.
[truncated: 15 more columns]
